# Supplementary material for: CD45-Directed CAR-T Cells with CD45 Knockout Efficiently Kill Myeloid Leukemia and Lymphoma Cells In Vitro Even after Extended Culture
Source: Cancers (Basel). 2024 Jan 12;16(2):334. doi: 10.3390/cancers16020334 (PMC10814116; doi:10.3390/cancers16020334)
Supplement: Supplementary file 1 [file cancers-16-00334-s001.zip]

Archive with 1 entries (1 files):
- cancers-2773493-supplementary.pdf
